# Supplementary material for: Colon-Specific Delivery of Probenecid Enhances Therapeutic Activity of the Uricosuric Agent Against Rat Colitis
Source: Pharmaceutics. 2025 Nov 11;17(11):1454. doi: 10.3390/pharmaceutics17111454 (PMC12655446; doi:10.3390/pharmaceutics17111454)
Supplement: Supplementary file 1 [file pharmaceutics-17-01454-s001.zip]

Archive with 1 entries (1 files):
- pharmaceutics-3937049-supplementary.pdf
